# Supplementary material for: Altered Ultrasonic Vocalization and Impaired Learning and Memory in Angelman Syndrome Mouse Model with a Large Maternal Deletion from Ube3a to Gabrb3
Source: PLoS One. 2010 Aug 20;5(8):e12278. doi: 10.1371/journal.pone.0012278 (PMC2924885; doi:10.1371/journal.pone.0012278)
Supplement: Video S1 — EEG recording video. (16.39 MB ZIP) [file pone.0012278.s006.zip]

Archive with 1 entries (1 files):
- Jiang_VideoS1.avi
